# Supplementary material for: Acoustic approach as an alternative to human-based survey in bird biodiversity monitoring in agricultural meadows
Source: PLoS One. 2022 Apr 8;17(4):e0266557. doi: 10.1371/journal.pone.0266557 (PMC8992991; doi:10.1371/journal.pone.0266557)
Supplement: S1 Table — Observer, recording site ID, geographical coordinates, survey (early–from April 11 to May 20, hours: 05:08–09:53 AM; late–from May 27 to June 30; hours 05:01–08:59 AM, local time), detection method, number of detected all bird species, songbird species, meadow bird species and farmland bird species, visibility around the recording point are given. (XLSX) [file pone.0266557.s002.xlsx]

## Sheet: S1 Table
Observer	Recording site ID	Coordinates	Survey	Detection method	Number of detected all bird species	Number of detected songbird species	Number of detected meadow bird species	Number of detected farmland bird species	Visibility
1	1	21,38625 E, 53,13991 N	Early	Observer unlimited	20	14	4	6	90
1	1	21,38625 E, 53,13991 N	Early	Observer up to 100 m	8	5	3	3	90
1	1	21,38625 E, 53,13991 N	Early	Observer up to 50 m	0	0	0	0	90
1	1	21,38625 E, 53,13991 N	Early	Recorder	13	8	3	3	90
1	1	21,38625 E, 53,13991 N	Late	Observer unlimited	17	13	4	6	87
1	1	21,38625 E, 53,13991 N	Late	Observer up to 100 m	4	4	1	2	87
1	1	21,38625 E, 53,13991 N	Late	Observer up to 50 m	4	4	1	2	87
1	1	21,38625 E, 53,13991 N	Late	Recorder	8	8	2	3	87
2	2	21,38421 E, 53,14327 N	Early	Observer unlimited	16	9	3	3	95
2	2	21,38421 E, 53,14327 N	Early	Observer up to 100 m	9	7	2	2	95
2	2	21,38421 E, 53,14327 N	Early	Observer up to 50 m	2	2	1	1	95
2	2	21,38421 E, 53,14327 N	Early	Recorder	5	4	2	1	95
2	2	21,38421 E, 53,14327 N	Late	Observer unlimited	14	11	5	6	98
2	2	21,38421 E, 53,14327 N	Late	Observer up to 100 m	8	7	4	5	98
2	2	21,38421 E, 53,14327 N	Late	Observer up to 50 m	1	1	0	0	98
2	2	21,38421 E, 53,14327 N	Late	Recorder	8	5	3	3	98
2	3	22,89906 E, 53,06997 N	Early	Observer unlimited	15	9	2	2	90
2	3	22,89906 E, 53,06997 N	Early	Observer up to 100 m	4	4	0	1	90
2	3	22,89906 E, 53,06997 N	Early	Observer up to 50 m	2	2	0	1	90
2	3	22,89906 E, 53,06997 N	Early	Recorder	8	7	1	1	90
2	3	22,89906 E, 53,06997 N	Late	Observer unlimited	14	13	2	3	100
2	3	22,89906 E, 53,06997 N	Late	Observer up to 100 m	5	5	2	2	100
2	3	22,89906 E, 53,06997 N	Late	Observer up to 50 m	1	1	0	0	100
2	3	22,89906 E, 53,06997 N	Late	Recorder	13	12	2	3	100
2	4	22,93554 E, 53,04905 N	Early	Observer unlimited	17	11	3	4	80
2	4	22,93554 E, 53,04905 N	Early	Observer up to 100 m	7	6	1	3	80
2	4	22,93554 E, 53,04905 N	Early	Observer up to 50 m	3	3	1	2	80
2	4	22,93554 E, 53,04905 N	Early	Recorder	8	7	0	2	80
2	4	22,93554 E, 53,04905 N	Late	Observer unlimited	17	14	1	5	80
2	4	22,93554 E, 53,04905 N	Late	Observer up to 100 m	9	8	0	3	80
2	4	22,93554 E, 53,04905 N	Late	Observer up to 50 m	7	6	0	3	80
2	4	22,93554 E, 53,04905 N	Late	Recorder	11	10	2	2	80
2	5	22,94503 E, 52,91484 N	Early	Observer unlimited	9	6	2	3	100
2	5	22,94503 E, 52,91484 N	Early	Observer up to 100 m	4	3	2	3	100
2	5	22,94503 E, 52,91484 N	Early	Observer up to 50 m	2	2	1	2	100
2	5	22,94503 E, 52,91484 N	Early	Recorder	4	4	2	2	100
2	5	22,94503 E, 52,91484 N	Late	Observer unlimited	12	7	5	5	100
2	5	22,94503 E, 52,91484 N	Late	Observer up to 100 m	3	3	2	3	100
2	5	22,94503 E, 52,91484 N	Late	Observer up to 50 m	2	2	1	2	100
2	5	22,94503 E, 52,91484 N	Late	Recorder	12	7	3	4	100
2	6	22,94750 E, 52,91244 N	Early	Observer unlimited	9	7	1	4	80
2	6	22,94750 E, 52,91244 N	Early	Observer up to 100 m	6	6	1	4	80
2	6	22,94750 E, 52,91244 N	Early	Observer up to 50 m	3	3	1	2	80
2	6	22,94750 E, 52,91244 N	Early	Recorder	8	7	1	4	80
2	6	22,94750 E, 52,91244 N	Late	Observer unlimited	10	5	4	6	75
2	6	22,94750 E, 52,91244 N	Late	Observer up to 100 m	7	5	4	5	75
2	6	22,94750 E, 52,91244 N	Late	Observer up to 50 m	5	5	3	4	75
2	6	22,94750 E, 52,91244 N	Late	Recorder	5	3	2	2	75
2	7	22,99854 E, 52,91008 N	Early	Observer unlimited	15	11	2	3	95
2	7	22,99854 E, 52,91008 N	Early	Observer up to 100 m	6	6	1	1	95
2	7	22,99854 E, 52,91008 N	Early	Observer up to 50 m	1	1	0	0	95
2	7	22,99854 E, 52,91008 N	Early	Recorder	15	11	3	4	95
2	7	22,99854 E, 52,91008 N	Late	Observer unlimited	12	9	4	4	98
2	7	22,99854 E, 52,91008 N	Late	Observer up to 100 m	5	5	2	2	98
2	7	22,99854 E, 52,91008 N	Late	Observer up to 50 m	0	0	0	0	98
2	7	22,99854 E, 52,91008 N	Late	Recorder	9	6	3	3	98
2	8	23,00299 E, 52,90970 N	Early	Observer unlimited	13	10	4	5	100
2	8	23,00299 E, 52,90970 N	Early	Observer up to 100 m	6	6	3	4	100
2	8	23,00299 E, 52,90970 N	Early	Observer up to 50 m	1	1	0	1	100
2	8	23,00299 E, 52,90970 N	Early	Recorder	12	11	2	4	100
2	8	23,00299 E, 52,90970 N	Late	Observer unlimited	9	7	2	2	99
2	8	23,00299 E, 52,90970 N	Late	Observer up to 100 m	4	3	2	1	99
2	8	23,00299 E, 52,90970 N	Late	Observer up to 50 m	0	0	0	0	99
2	8	23,00299 E, 52,90970 N	Late	Recorder	8	7	2	1	99
2	9	22,95816 E, 52,91096 N	Early	Observer unlimited	8	3	4	2	100
2	9	22,95816 E, 52,91096 N	Early	Observer up to 100 m	3	1	3	2	100
2	9	22,95816 E, 52,91096 N	Early	Observer up to 50 m	3	1	3	2	100
2	9	22,95816 E, 52,91096 N	Early	Recorder	6	3	2	2	100
2	9	22,95816 E, 52,91096 N	Late	Observer unlimited	6	3	3	4	100
2	9	22,95816 E, 52,91096 N	Late	Observer up to 100 m	4	3	3	4	100
2	9	22,95816 E, 52,91096 N	Late	Observer up to 50 m	1	1	1	1	100
2	9	22,95816 E, 52,91096 N	Late	Recorder	2	2	2	2	100
2	10	22,93942 E, 52,90350 N	Early	Observer unlimited	12	8	2	5	70
2	10	22,93942 E, 52,90350 N	Early	Observer up to 100 m	8	6	2	5	70
2	10	22,93942 E, 52,90350 N	Early	Observer up to 50 m	2	2	1	2	70
2	10	22,93942 E, 52,90350 N	Early	Recorder	5	4	1	3	70
2	10	22,93942 E, 52,90350 N	Late	Observer unlimited	12	6	3	6	75
2	10	22,93942 E, 52,90350 N	Late	Observer up to 100 m	5	4	2	3	75
2	10	22,93942 E, 52,90350 N	Late	Observer up to 50 m	4	4	2	3	75
2	10	22,93942 E, 52,90350 N	Late	Recorder	3	2	1	2	75
2	11	22,94835 E, 52,92122 N	Early	Observer unlimited	9	8	3	4	100
2	11	22,94835 E, 52,92122 N	Early	Observer up to 100 m	4	3	3	3	100
2	11	22,94835 E, 52,92122 N	Early	Observer up to 50 m	2	2	2	2	100
2	11	22,94835 E, 52,92122 N	Early	Recorder	5	5	2	2	100
2	11	22,94835 E, 52,92122 N	Late	Observer unlimited	8	4	4	5	100
2	11	22,94835 E, 52,92122 N	Late	Observer up to 100 m	4	3	2	3	100
2	11	22,94835 E, 52,92122 N	Late	Observer up to 50 m	1	1	1	1	100
2	11	22,94835 E, 52,92122 N	Late	Recorder	7	4	4	3	100
2	12	22,94783 E, 52,91708 N	Early	Observer unlimited	11	7	2	4	100
2	12	22,94783 E, 52,91708 N	Early	Observer up to 100 m	6	6	2	4	100
2	12	22,94783 E, 52,91708 N	Early	Observer up to 50 m	3	3	1	2	100
2	12	22,94783 E, 52,91708 N	Early	Recorder	4	4	2	2	100
2	12	22,94783 E, 52,91708 N	Late	Observer unlimited	10	7	5	6	90
2	12	22,94783 E, 52,91708 N	Late	Observer up to 100 m	6	5	5	5	90
2	12	22,94783 E, 52,91708 N	Late	Observer up to 50 m	2	2	2	2	90
2	12	22,94783 E, 52,91708 N	Late	Recorder	6	4	4	5	90
2	13	23,18250 E, 52,62294 N	Early	Observer unlimited	11	8	2	5	100
2	13	23,18250 E, 52,62294 N	Early	Observer up to 100 m	4	3	2	3	100
2	13	23,18250 E, 52,62294 N	Early	Observer up to 50 m	2	1	1	1	100
2	13	23,18250 E, 52,62294 N	Early	Recorder	3	3	2	3	100
2	13	23,18250 E, 52,62294 N	Late	Observer unlimited	9	6	1	4	100
2	13	23,18250 E, 52,62294 N	Late	Observer up to 100 m	2	1	1	1	100
2	13	23,18250 E, 52,62294 N	Late	Observer up to 50 m	2	1	1	1	100
2	13	23,18250 E, 52,62294 N	Late	Recorder	8	7	2	2	100
2	14	23,18597 E, 52,61984 N	Early	Observer unlimited	10	7	4	5	100
2	14	23,18597 E, 52,61984 N	Early	Observer up to 100 m	7	5	4	5	100
2	14	23,18597 E, 52,61984 N	Early	Observer up to 50 m	2	2	2	2	100
2	14	23,18597 E, 52,61984 N	Early	Recorder	6	5	2	3	100
2	14	23,18597 E, 52,61984 N	Late	Observer unlimited	7	5	3	3	95
2	14	23,18597 E, 52,61984 N	Late	Observer up to 100 m	5	5	3	3	95
2	14	23,18597 E, 52,61984 N	Late	Observer up to 50 m	2	2	1	0	95
2	14	23,18597 E, 52,61984 N	Late	Recorder	4	4	3	1	95
2	15	23,17702 E, 52,60062 N	Early	Observer unlimited	10	4	1	4	99
2	15	23,17702 E, 52,60062 N	Early	Observer up to 100 m	2	2	1	2	99
2	15	23,17702 E, 52,60062 N	Early	Observer up to 50 m	1	1	1	1	99
2	15	23,17702 E, 52,60062 N	Early	Recorder	2	2	1	1	99
2	15	23,17702 E, 52,60062 N	Late	Observer unlimited	10	8	2	6	100
2	15	23,17702 E, 52,60062 N	Late	Observer up to 100 m	4	4	2	3	100
2	15	23,17702 E, 52,60062 N	Late	Observer up to 50 m	0	0	0	0	100
2	15	23,17702 E, 52,60062 N	Late	Recorder	5	5	3	3	100
2	16	23,18552 E, 52,61493 N	Early	Observer unlimited	7	3	4	4	100
2	16	23,18552 E, 52,61493 N	Early	Observer up to 100 m	4	2	3	2	100
2	16	23,18552 E, 52,61493 N	Early	Observer up to 50 m	1	1	1	1	100
2	16	23,18552 E, 52,61493 N	Early	Recorder	5	2	3	3	100
2	16	23,18552 E, 52,61493 N	Late	Observer unlimited	10	6	6	5	100
2	16	23,18552 E, 52,61493 N	Late	Observer up to 100 m	6	5	5	4	100
2	16	23,18552 E, 52,61493 N	Late	Observer up to 50 m	2	2	2	2	100
2	16	23,18552 E, 52,61493 N	Late	Recorder	4	3	2	1	100
2	17	21,46022 E, 52,74695 N	Early	Observer unlimited	14	11	1	3	50
2	17	21,46022 E, 52,74695 N	Early	Observer up to 100 m	4	4	1	2	50
2	17	21,46022 E, 52,74695 N	Early	Observer up to 50 m	1	1	0	1	50
2	17	21,46022 E, 52,74695 N	Early	Recorder	11	9	0	2	50
2	17	21,46022 E, 52,74695 N	Late	Observer unlimited	9	6	1	4	60
2	17	21,46022 E, 52,74695 N	Late	Observer up to 100 m	3	3	0	2	60
2	17	21,46022 E, 52,74695 N	Late	Observer up to 50 m	0	0	0	0	60
2	17	21,46022 E, 52,74695 N	Late	Recorder	2	2	1	1	60
2	18	21,45593 E, 52,74584 N	Early	Observer unlimited	13	11	1	4	70
2	18	21,45593 E, 52,74584 N	Early	Observer up to 100 m	8	7	1	3	70
2	18	21,45593 E, 52,74584 N	Early	Observer up to 50 m	4	4	1	1	70
2	18	21,45593 E, 52,74584 N	Early	Recorder	11	10	1	2	70
2	18	21,45593 E, 52,74584 N	Late	Observer unlimited	9	7	2	2	60
2	18	21,45593 E, 52,74584 N	Late	Observer up to 100 m	5	4	0	1	60
2	18	21,45593 E, 52,74584 N	Late	Observer up to 50 m	2	1	0	1	60
2	18	21,45593 E, 52,74584 N	Late	Recorder	7	7	1	1	60
2	19	23,27036 E, 52,59475 N	Early	Observer unlimited	17	11	3	5	80
2	19	23,27036 E, 52,59475 N	Early	Observer up to 100 m	6	4	2	2	80
2	19	23,27036 E, 52,59475 N	Early	Observer up to 50 m	3	3	0	1	80
2	19	23,27036 E, 52,59475 N	Early	Recorder	11	6	2	3	80
2	19	23,27036 E, 52,59475 N	Late	Observer unlimited	12	10	4	2	70
2	19	23,27036 E, 52,59475 N	Late	Observer up to 100 m	6	6	3	2	70
2	19	23,27036 E, 52,59475 N	Late	Observer up to 50 m	1	1	0	0	70
2	19	23,27036 E, 52,59475 N	Late	Recorder	10	9	4	2	70
2	20	23,27586 E, 52,59699 N	Early	Observer unlimited	17	10	4	6	90
2	20	23,27586 E, 52,59699 N	Early	Observer up to 100 m	4	4	3	3	90
2	20	23,27586 E, 52,59699 N	Early	Observer up to 50 m	3	3	2	2	90
2	20	23,27586 E, 52,59699 N	Early	Recorder	6	4	3	2	90
2	20	23,27586 E, 52,59699 N	Late	Observer unlimited	16	10	3	5	80
2	20	23,27586 E, 52,59699 N	Late	Observer up to 100 m	6	5	2	3	80
2	20	23,27586 E, 52,59699 N	Late	Observer up to 50 m	1	1	0	0	80
2	20	23,27586 E, 52,59699 N	Late	Recorder	11	8	4	4	80
2	21	23,25441 E, 52,59338 N	Early	Observer unlimited	9	5	6	5	100
2	21	23,25441 E, 52,59338 N	Early	Observer up to 100 m	6	5	5	4	100
2	21	23,25441 E, 52,59338 N	Early	Observer up to 50 m	1	1	1	1	100
2	21	23,25441 E, 52,59338 N	Early	Recorder	5	4	5	5	100
2	21	23,25441 E, 52,59338 N	Late	Observer unlimited	10	6	3	4	99
2	21	23,25441 E, 52,59338 N	Late	Observer up to 100 m	3	3	2	2	99
2	21	23,25441 E, 52,59338 N	Late	Observer up to 50 m	2	2	2	2	99
2	21	23,25441 E, 52,59338 N	Late	Recorder	6	4	3	2	99
2	22	23,25994 E, 52,59220 N	Early	Observer unlimited	12	6	4	6	99
2	22	23,25994 E, 52,59220 N	Early	Observer up to 100 m	4	4	3	3	99
2	22	23,25994 E, 52,59220 N	Early	Observer up to 50 m	2	2	1	1	99
2	22	23,25994 E, 52,59220 N	Early	Recorder	5	2	1	1	99
2	22	23,25994 E, 52,59220 N	Late	Observer unlimited	8	6	3	3	90
2	22	23,25994 E, 52,59220 N	Late	Observer up to 100 m	2	2	2	2	90
2	22	23,25994 E, 52,59220 N	Late	Observer up to 50 m	1	1	1	1	90
2	22	23,25994 E, 52,59220 N	Late	Recorder	3	3	2	2	90
2	23	23,30900 E, 52,57397 N	Early	Observer unlimited	15	7	5	6	99
2	23	23,30900 E, 52,57397 N	Early	Observer up to 100 m	7	4	4	5	99
2	23	23,30900 E, 52,57397 N	Early	Observer up to 50 m	0	0	0	0	99
2	23	23,30900 E, 52,57397 N	Early	Recorder	8	5	3	5	99
2	23	23,30900 E, 52,57397 N	Late	Observer unlimited	13	11	3	6	90
2	23	23,30900 E, 52,57397 N	Late	Observer up to 100 m	8	7	3	5	90
2	23	23,30900 E, 52,57397 N	Late	Observer up to 50 m	4	3	0	2	90
2	23	23,30900 E, 52,57397 N	Late	Recorder	10	8	2	2	90
2	24	23,30115 E, 52,56981 N	Early	Observer unlimited	8	5	3	4	99
2	24	23,30115 E, 52,56981 N	Early	Observer up to 100 m	3	3	2	2	99
2	24	23,30115 E, 52,56981 N	Early	Observer up to 50 m	1	1	1	1	99
2	24	23,30115 E, 52,56981 N	Early	Recorder	4	2	2	2	99
2	24	23,30115 E, 52,56981 N	Late	Observer unlimited	10	6	4	7	95
2	24	23,30115 E, 52,56981 N	Late	Observer up to 100 m	5	4	3	4	95
2	24	23,30115 E, 52,56981 N	Late	Observer up to 50 m	0	0	0	0	95
2	24	23,30115 E, 52,56981 N	Late	Recorder	5	5	2	4	95
2	25	22,82133 E, 53,06817 N	Early	Observer unlimited	11	7	3	2	75
2	25	22,82133 E, 53,06817 N	Early	Observer up to 100 m	6	5	2	1	75
2	25	22,82133 E, 53,06817 N	Early	Observer up to 50 m	3	2	1	0	75
2	25	22,82133 E, 53,06817 N	Early	Recorder	9	6	3	1	75
2	25	22,82133 E, 53,06817 N	Late	Observer unlimited	9	6	1	1	75
2	25	22,82133 E, 53,06817 N	Late	Observer up to 100 m	5	5	1	1	75
2	25	22,82133 E, 53,06817 N	Late	Observer up to 50 m	3	3	0	0	75
2	25	22,82133 E, 53,06817 N	Late	Recorder	7	6	2	1	75
2	26	22,81603 E, 53,07088 N	Early	Observer unlimited	17	12	4	4	100
2	26	22,81603 E, 53,07088 N	Early	Observer up to 100 m	5	4	3	2	100
2	26	22,81603 E, 53,07088 N	Early	Observer up to 50 m	0	0	0	0	100
2	26	22,81603 E, 53,07088 N	Early	Recorder	14	10	4	3	100
2	26	22,81603 E, 53,07088 N	Late	Observer unlimited	22	17	4	6	99
2	26	22,81603 E, 53,07088 N	Late	Observer up to 100 m	6	6	3	4	99
2	26	22,81603 E, 53,07088 N	Late	Observer up to 50 m	3	3	1	2	99
2	26	22,81603 E, 53,07088 N	Late	Recorder	10	8	0	2	99
1	27	22,19033 E, 53,13558 N	Early	Observer unlimited	18	10	6	8	92
1	27	22,19033 E, 53,13558 N	Early	Observer up to 100 m	7	7	2	5	92
1	27	22,19033 E, 53,13558 N	Early	Observer up to 50 m	4	4	2	4	92
1	27	22,19033 E, 53,13558 N	Early	Recorder	10	5	3	3	92
1	27	22,19033 E, 53,13558 N	Late	Observer unlimited	15	12	4	5	85
1	27	22,19033 E, 53,13558 N	Late	Observer up to 100 m	8	7	3	5	85
1	27	22,19033 E, 53,13558 N	Late	Observer up to 50 m	4	4	2	3	85
1	27	22,19033 E, 53,13558 N	Late	Recorder	7	7	3	5	85
1	28	22,18404 E, 53,13353 N	Early	Observer unlimited	12	5	6	5	93
1	28	22,18404 E, 53,13353 N	Early	Observer up to 100 m	8	2	6	4	93
1	28	22,18404 E, 53,13353 N	Early	Observer up to 50 m	3	0	2	1	93
1	28	22,18404 E, 53,13353 N	Early	Recorder	10	3	5	4	93
1	28	22,18404 E, 53,13353 N	Late	Observer unlimited	21	13	5	7	95
1	28	22,18404 E, 53,13353 N	Late	Observer up to 100 m	12	7	5	6	95
1	28	22,18404 E, 53,13353 N	Late	Observer up to 50 m	5	4	1	2	95
1	28	22,18404 E, 53,13353 N	Late	Recorder	13	8	5	5	95
1	29	21,79494 E, 53,21329 N	Early	Observer unlimited	19	14	2	3	60
1	29	21,79494 E, 53,21329 N	Early	Observer up to 100 m	14	12	2	3	60
1	29	21,79494 E, 53,21329 N	Early	Observer up to 50 m	8	8	0	1	60
1	29	21,79494 E, 53,21329 N	Early	Recorder	12	8	1	1	60
1	29	21,79494 E, 53,21329 N	Late	Observer unlimited	27	17	3	6	55
1	29	21,79494 E, 53,21329 N	Late	Observer up to 100 m	14	11	0	3	55
1	29	21,79494 E, 53,21329 N	Late	Observer up to 50 m	5	5	0	1	55
1	29	21,79494 E, 53,21329 N	Late	Recorder	21	21	1	5	55
2	30	21,36098 E, 52,79298 N	Early	Observer unlimited	22	16	2	5	70
2	30	21,36098 E, 52,79298 N	Early	Observer up to 100 m	5	3	1	1	70
2	30	21,36098 E, 52,79298 N	Early	Observer up to 50 m	0	0	0	0	70
2	30	21,36098 E, 52,79298 N	Early	Recorder	13	11	2	1	70
2	30	21,36098 E, 52,79298 N	Late	Observer unlimited	20	12	3	6	75
2	30	21,36098 E, 52,79298 N	Late	Observer up to 100 m	7	6	3	3	75
2	30	21,36098 E, 52,79298 N	Late	Observer up to 50 m	1	1	0	0	75
2	30	21,36098 E, 52,79298 N	Late	Recorder	11	8	2	3	75
2	31	21,36085 E, 52,79634 N	Early	Observer unlimited	14	13	1	3	90
2	31	21,36085 E, 52,79634 N	Early	Observer up to 100 m	5	5	0	3	90
2	31	21,36085 E, 52,79634 N	Early	Observer up to 50 m	0	0	0	0	90
2	31	21,36085 E, 52,79634 N	Early	Recorder	9	8	1	2	90
2	31	21,36085 E, 52,79634 N	Late	Observer unlimited	12	10	0	4	88
2	31	21,36085 E, 52,79634 N	Late	Observer up to 100 m	7	7	0	4	88
2	31	21,36085 E, 52,79634 N	Late	Observer up to 50 m	2	2	0	1	88
2	31	21,36085 E, 52,79634 N	Late	Recorder	12	8	1	3	88
2	32	21,77694 E, 53,20120 N	Early	Observer unlimited	19	13	3	4	75
2	32	21,77694 E, 53,20120 N	Early	Observer up to 100 m	8	6	3	3	75
2	32	21,77694 E, 53,20120 N	Early	Observer up to 50 m	3	3	0	0	75
2	32	21,77694 E, 53,20120 N	Early	Recorder	13	8	2	3	75
2	32	21,77694 E, 53,20120 N	Late	Observer unlimited	18	12	1	5	60
2	32	21,77694 E, 53,20120 N	Late	Observer up to 100 m	5	5	0	1	60
2	32	21,77694 E, 53,20120 N	Late	Observer up to 50 m	1	1	0	1	60
2	32	21,77694 E, 53,20120 N	Late	Recorder	13	9	1	2	60
2	33	21,77801 E, 53,20439 N	Early	Observer unlimited	11	5	1	1	95
2	33	21,77801 E, 53,20439 N	Early	Observer up to 100 m	5	3	0	0	95
2	33	21,77801 E, 53,20439 N	Early	Observer up to 50 m	0	0	0	0	95
2	33	21,77801 E, 53,20439 N	Early	Recorder	8	6	1	2	95
2	33	21,77801 E, 53,20439 N	Late	Observer unlimited	18	13	1	5	80
2	33	21,77801 E, 53,20439 N	Late	Observer up to 100 m	9	7	0	3	80
2	33	21,77801 E, 53,20439 N	Late	Observer up to 50 m	1	1	0	1	80
2	33	21,77801 E, 53,20439 N	Late	Recorder	13	9	3	5	80
2	34	21,86681 E, 53,23641 N	Early	Observer unlimited	18	14	2	4	80
2	34	21,86681 E, 53,23641 N	Early	Observer up to 100 m	9	8	0	2	80
2	34	21,86681 E, 53,23641 N	Early	Observer up to 50 m	4	4	0	1	80
2	34	21,86681 E, 53,23641 N	Early	Recorder	15	13	1	3	80
2	34	21,86681 E, 53,23641 N	Late	Observer unlimited	16	13	1	3	80
2	34	21,86681 E, 53,23641 N	Late	Observer up to 100 m	8	7	1	2	80
2	34	21,86681 E, 53,23641 N	Late	Observer up to 50 m	6	6	1	2	80
2	34	21,86681 E, 53,23641 N	Late	Recorder	12	10	3	5	80
1	35	19,22286 E, 52,54153 N	Early	Observer unlimited	22	14	1	5	65
1	35	19,22286 E, 52,54153 N	Early	Observer up to 100 m	15	12	0	4	65
1	35	19,22286 E, 52,54153 N	Early	Observer up to 50 m	1	0	0	0	65
1	35	19,22286 E, 52,54153 N	Early	Recorder	20	12	1	4	65
1	35	19,22286 E, 52,54153 N	Late	Observer unlimited	24	18	1	6	65
1	35	19,22286 E, 52,54153 N	Late	Observer up to 100 m	14	11	1	5	65
1	35	19,22286 E, 52,54153 N	Late	Observer up to 50 m	6	5	1	3	65
1	35	19,22286 E, 52,54153 N	Late	Recorder	18	16	2	6	65
1	36	19,24130 E, 52,54500 N	Early	Observer unlimited	27	14	4	4	70
1	36	19,24130 E, 52,54500 N	Early	Observer up to 100 m	11	8	2	4	70
1	36	19,24130 E, 52,54500 N	Early	Observer up to 50 m	3	3	2	3	70
1	36	19,24130 E, 52,54500 N	Early	Recorder	21	12	3	4	70
1	36	19,24130 E, 52,54500 N	Late	Observer unlimited	18	14	1	4	70
1	36	19,24130 E, 52,54500 N	Late	Observer up to 100 m	9	6	0	2	70
1	36	19,24130 E, 52,54500 N	Late	Observer up to 50 m	3	2	0	0	70
1	36	19,24130 E, 52,54500 N	Late	Recorder	13	12	0	2	70
1	37	19,19972 E, 52,53622 N	Early	Observer unlimited	19	11	4	6	93
1	37	19,19972 E, 52,53622 N	Early	Observer up to 100 m	7	6	4	5	93
1	37	19,19972 E, 52,53622 N	Early	Observer up to 50 m	1	1	1	1	93
1	37	19,19972 E, 52,53622 N	Early	Recorder	14	11	2	5	93
1	37	19,19972 E, 52,53622 N	Late	Observer unlimited	7	5	1	3	90
1	37	19,19972 E, 52,53622 N	Late	Observer up to 100 m	3	3	1	2	90
1	37	19,19972 E, 52,53622 N	Late	Observer up to 50 m	2	2	1	2	90
1	37	19,19972 E, 52,53622 N	Late	Recorder	3	3	1	2	90
1	38	19,20166 E, 52,53288 N	Early	Observer unlimited	20	11	2	6	95
1	38	19,20166 E, 52,53288 N	Early	Observer up to 100 m	13	9	2	5	95
1	38	19,20166 E, 52,53288 N	Early	Observer up to 50 m	3	3	1	2	95
1	38	19,20166 E, 52,53288 N	Early	Recorder	17	12	1	3	95
1	38	19,20166 E, 52,53288 N	Late	Observer unlimited	15	11	2	5	90
1	38	19,20166 E, 52,53288 N	Late	Observer up to 100 m	9	7	2	4	90
1	38	19,20166 E, 52,53288 N	Late	Observer up to 50 m	3	2	1	1	90
1	38	19,20166 E, 52,53288 N	Late	Recorder	9	9	2	4	90
1	39	19,20419 E, 52,53559 N	Early	Observer unlimited	20	14	2	6	95
1	39	19,20419 E, 52,53559 N	Early	Observer up to 100 m	7	5	1	2	95
1	39	19,20419 E, 52,53559 N	Early	Observer up to 50 m	3	2	1	1	95
1	39	19,20419 E, 52,53559 N	Early	Recorder	17	14	1	4	95
1	39	19,20419 E, 52,53559 N	Late	Observer unlimited	11	8	1	4	95
1	39	19,20419 E, 52,53559 N	Late	Observer up to 100 m	5	4	1	3	95
1	39	19,20419 E, 52,53559 N	Late	Observer up to 50 m	5	4	1	3	95
1	39	19,20419 E, 52,53559 N	Late	Recorder	5	5	1	4	95
1	40	19,20785 E, 52,53203 N	Early	Observer unlimited	22	16	3	6	75
1	40	19,20785 E, 52,53203 N	Early	Observer up to 100 m	10	9	2	5	75
1	40	19,20785 E, 52,53203 N	Early	Observer up to 50 m	3	3	1	2	75
1	40	19,20785 E, 52,53203 N	Early	Recorder	19	15	3	6	75
1	40	19,20785 E, 52,53203 N	Late	Observer unlimited	17	13	4	6	75
1	40	19,20785 E, 52,53203 N	Late	Observer up to 100 m	8	6	4	5	75
1	40	19,20785 E, 52,53203 N	Late	Observer up to 50 m	3	2	1	2	75
1	40	19,20785 E, 52,53203 N	Late	Recorder	17	15	3	7	75
1	41	20,77921 E, 51,65137 N	Early	Observer unlimited	19	14	3	4	80
1	41	20,77921 E, 51,65137 N	Early	Observer up to 100 m	7	5	1	3	80
1	41	20,77921 E, 51,65137 N	Early	Observer up to 50 m	1	0	1	0	80
1	41	20,77921 E, 51,65137 N	Early	Recorder	20	16	0	4	80
1	41	20,77921 E, 51,65137 N	Late	Observer unlimited	19	13	1	8	87
1	41	20,77921 E, 51,65137 N	Late	Observer up to 100 m	12	8	1	6	87
1	41	20,77921 E, 51,65137 N	Late	Observer up to 50 m	1	1	0	1	87
1	41	20,77921 E, 51,65137 N	Late	Recorder	15	12	0	3	87
1	42	20,77515 E, 51,65431 N	Early	Observer unlimited	17	11	1	2	80
1	42	20,77515 E, 51,65431 N	Early	Observer up to 100 m	9	8	0	1	80
1	42	20,77515 E, 51,65431 N	Early	Observer up to 50 m	1	1	0	1	80
1	42	20,77515 E, 51,65431 N	Early	Recorder	17	13	0	3	80
1	42	20,77515 E, 51,65431 N	Late	Observer unlimited	17	13	3	7	75
1	42	20,77515 E, 51,65431 N	Late	Observer up to 100 m	10	7	3	7	75
1	42	20,77515 E, 51,65431 N	Late	Observer up to 50 m	2	2	1	2	75
1	42	20,77515 E, 51,65431 N	Late	Recorder	11	10	1	3	75
2	43	21,46994 E, 52,74875 N	Early	Observer unlimited	19	13	3	8	100
2	43	21,46994 E, 52,74875 N	Early	Observer up to 100 m	6	6	2	6	100
2	43	21,46994 E, 52,74875 N	Early	Observer up to 50 m	2	2	1	2	100
2	43	21,46994 E, 52,74875 N	Early	Recorder	8	6	2	4	100
2	43	21,46994 E, 52,74875 N	Late	Observer unlimited	11	8	2	7	90
2	43	21,46994 E, 52,74875 N	Late	Observer up to 100 m	7	6	2	6	90
2	43	21,46994 E, 52,74875 N	Late	Observer up to 50 m	1	1	0	1	90
2	43	21,46994 E, 52,74875 N	Late	Recorder	4	4	3	4	90
1	44	20,77352 E, 51,63904 N	Early	Observer unlimited	14	10	2	4	85
1	44	20,77352 E, 51,63904 N	Early	Observer up to 100 m	10	7	1	3	85
1	44	20,77352 E, 51,63904 N	Early	Observer up to 50 m	4	3	1	2	85
1	44	20,77352 E, 51,63904 N	Early	Recorder	13	11	1	4	85
1	44	20,77352 E, 51,63904 N	Late	Observer unlimited	15	10	1	5	85
1	44	20,77352 E, 51,63904 N	Late	Observer up to 100 m	7	5	0	3	85
1	44	20,77352 E, 51,63904 N	Late	Observer up to 50 m	1	1	0	1	85
1	44	20,77352 E, 51,63904 N	Late	Recorder	14	10	0	4	85
1	45	20,77285 E, 51,63567 N	Early	Observer unlimited	16	10	3	5	90
1	45	20,77285 E, 51,63567 N	Early	Observer up to 100 m	8	6	3	5	90
1	45	20,77285 E, 51,63567 N	Early	Observer up to 50 m	3	2	1	2	90
1	45	20,77285 E, 51,63567 N	Early	Recorder	10	7	2	4	90
1	45	20,77285 E, 51,63567 N	Late	Observer unlimited	11	11	2	4	90
1	45	20,77285 E, 51,63567 N	Late	Observer up to 100 m	4	4	2	3	90
1	45	20,77285 E, 51,63567 N	Late	Observer up to 50 m	2	2	1	2	90
1	45	20,77285 E, 51,63567 N	Late	Recorder	10	10	3	5	90
1	46	20,80978 E, 51,64598 N	Early	Observer unlimited	17	11	2	5	60
1	46	20,80978 E, 51,64598 N	Early	Observer up to 100 m	6	6	1	2	60
1	46	20,80978 E, 51,64598 N	Early	Observer up to 50 m	2	2	0	1	60
1	46	20,80978 E, 51,64598 N	Early	Recorder	11	8	0	2	60
1	46	20,80978 E, 51,64598 N	Late	Observer unlimited	20	18	1	6	60
1	46	20,80978 E, 51,64598 N	Late	Observer up to 100 m	10	9	0	3	60
1	46	20,80978 E, 51,64598 N	Late	Observer up to 50 m	5	4	0	1	60
1	46	20,80978 E, 51,64598 N	Late	Recorder	13	13	2	4	60
1	47	20,83340 E, 51,65536 N	Early	Observer unlimited	14	10	2	5	100
1	47	20,83340 E, 51,65536 N	Early	Observer up to 100 m	3	3	2	3	100
1	47	20,83340 E, 51,65536 N	Early	Observer up to 50 m	1	1	1	1	100
1	47	20,83340 E, 51,65536 N	Early	Recorder	13	10	1	3	100
1	47	20,83340 E, 51,65536 N	Late	Observer unlimited	17	14	1	5	97
1	47	20,83340 E, 51,65536 N	Late	Observer up to 100 m	6	5	1	2	97
1	47	20,83340 E, 51,65536 N	Late	Observer up to 50 m	3	2	1	1	97
1	47	20,83340 E, 51,65536 N	Late	Recorder	15	13	1	5	97
1	48	20,69255 E, 52,28442 N	Early	Observer unlimited	17	9	2	2	87
1	48	20,69255 E, 52,28442 N	Early	Observer up to 100 m	6	4	2	0	87
1	48	20,69255 E, 52,28442 N	Early	Observer up to 50 m	2	2	0	0	87
1	48	20,69255 E, 52,28442 N	Early	Recorder	21	13	1	1	87
1	48	20,69255 E, 52,28442 N	Late	Observer unlimited	13	9	0	2	55
1	48	20,69255 E, 52,28442 N	Late	Observer up to 100 m	4	3	0	0	55
1	48	20,69255 E, 52,28442 N	Late	Observer up to 50 m	3	2	0	0	55
1	48	20,69255 E, 52,28442 N	Late	Recorder	12	11	0	2	55
2	49	22,26208 E, 52,24094 N	Early	Observer unlimited	20	13	2	4	90
2	49	22,26208 E, 52,24094 N	Early	Observer up to 100 m	7	6	2	4	90
2	49	22,26208 E, 52,24094 N	Early	Observer up to 50 m	3	3	1	2	90
2	49	22,26208 E, 52,24094 N	Early	Recorder	11	8	2	4	90
2	49	22,26208 E, 52,24094 N	Late	Observer unlimited	17	11	2	5	98
2	49	22,26208 E, 52,24094 N	Late	Observer up to 100 m	5	5	1	3	98
2	49	22,26208 E, 52,24094 N	Late	Observer up to 50 m	1	1	0	1	98
2	49	22,26208 E, 52,24094 N	Late	Recorder	14	9	2	4	98
2	50	22,26357 E, 52,24455 N	Early	Observer unlimited	15	12	2	5	98
2	50	22,26357 E, 52,24455 N	Early	Observer up to 100 m	7	7	2	3	98
2	50	22,26357 E, 52,24455 N	Early	Observer up to 50 m	1	1	0	0	98
2	50	22,26357 E, 52,24455 N	Early	Recorder	7	5	1	2	98
2	50	22,26357 E, 52,24455 N	Late	Observer unlimited	13	8	1	4	97
2	50	22,26357 E, 52,24455 N	Late	Observer up to 100 m	3	3	0	2	97
2	50	22,26357 E, 52,24455 N	Late	Observer up to 50 m	1	1	0	1	97
2	50	22,26357 E, 52,24455 N	Late	Recorder	10	9	1	4	97
2	51	21,47121 E, 52,73483 N	Early	Observer unlimited	14	8	5	4	100
2	51	21,47121 E, 52,73483 N	Early	Observer up to 100 m	5	4	4	3	100
2	51	21,47121 E, 52,73483 N	Early	Observer up to 50 m	1	1	1	1	100
2	51	21,47121 E, 52,73483 N	Early	Recorder	9	7	4	3	100
2	51	21,47121 E, 52,73483 N	Late	Observer unlimited	7	4	2	3	100
2	51	21,47121 E, 52,73483 N	Late	Observer up to 100 m	5	4	2	3	100
2	51	21,47121 E, 52,73483 N	Late	Observer up to 50 m	3	3	1	2	100
2	51	21,47121 E, 52,73483 N	Late	Recorder	3	3	2	2	100
2	52	21,47548 E, 52,73076 N	Early	Observer unlimited	13	9	4	5	100
2	52	21,47548 E, 52,73076 N	Early	Observer up to 100 m	7	7	3	4	100
2	52	21,47548 E, 52,73076 N	Early	Observer up to 50 m	1	1	0	1	100
2	52	21,47548 E, 52,73076 N	Early	Recorder	3	1	1	1	100
2	52	21,47548 E, 52,73076 N	Late	Observer unlimited	9	6	4	5	100
2	52	21,47548 E, 52,73076 N	Late	Observer up to 100 m	7	6	4	3	100
2	52	21,47548 E, 52,73076 N	Late	Observer up to 50 m	2	2	2	2	100
2	52	21,47548 E, 52,73076 N	Late	Recorder	4	4	3	2	100
1	53	22,21849 E, 53,12403 N	Early	Observer unlimited	11	5	4	4	70
1	53	22,21849 E, 53,12403 N	Early	Observer up to 100 m	7	4	3	3	70
1	53	22,21849 E, 53,12403 N	Early	Observer up to 50 m	4	3	2	2	70
1	53	22,21849 E, 53,12403 N	Early	Recorder	6	4	2	2	70
1	53	22,21849 E, 53,12403 N	Late	Observer unlimited	16	11	2	4	60
1	53	22,21849 E, 53,12403 N	Late	Observer up to 100 m	9	8	2	4	60
1	53	22,21849 E, 53,12403 N	Late	Observer up to 50 m	6	5	1	2	60
1	53	22,21849 E, 53,12403 N	Late	Recorder	9	8	2	5	60
1	54	22,20962 E, 53,12430 N	Early	Observer unlimited	14	9	2	4	93
1	54	22,20962 E, 53,12430 N	Early	Observer up to 100 m	8	6	2	3	93
1	54	22,20962 E, 53,12430 N	Early	Observer up to 50 m	2	1	0	1	93
1	54	22,20962 E, 53,12430 N	Early	Recorder	9	7	1	2	93
1	54	22,20962 E, 53,12430 N	Late	Observer unlimited	15	12	4	3	85
1	54	22,20962 E, 53,12430 N	Late	Observer up to 100 m	10	8	4	3	85
1	54	22,20962 E, 53,12430 N	Late	Observer up to 50 m	7	6	3	3	85
1	54	22,20962 E, 53,12430 N	Late	Recorder	10	8	4	3	85
1	55	22,21624 E, 53,12169 N	Early	Observer unlimited	18	9	4	4	40
1	55	22,21624 E, 53,12169 N	Early	Observer up to 100 m	11	6	3	3	40
1	55	22,21624 E, 53,12169 N	Early	Observer up to 50 m	4	3	1	2	40
1	55	22,21624 E, 53,12169 N	Early	Recorder	17	12	2	3	40
1	55	22,21624 E, 53,12169 N	Late	Observer unlimited	12	9	2	4	40
1	55	22,21624 E, 53,12169 N	Late	Observer up to 100 m	10	9	2	3	40
1	55	22,21624 E, 53,12169 N	Late	Observer up to 50 m	6	6	1	2	40
1	55	22,21624 E, 53,12169 N	Late	Recorder	9	8	2	4	40
1	56	22,21073 E, 53,11583 N	Early	Observer unlimited	15	10	3	6	95
1	56	22,21073 E, 53,11583 N	Early	Observer up to 100 m	6	3	2	2	95
1	56	22,21073 E, 53,11583 N	Early	Observer up to 50 m	3	1	1	1	95
1	56	22,21073 E, 53,11583 N	Early	Recorder	8	7	2	2	95
1	56	22,21073 E, 53,11583 N	Late	Observer unlimited	19	13	4	5	87
1	56	22,21073 E, 53,11583 N	Late	Observer up to 100 m	4	4	2	2	87
1	56	22,21073 E, 53,11583 N	Late	Observer up to 50 m	2	2	2	2	87
1	56	22,21073 E, 53,11583 N	Late	Recorder	10	7	2	2	87
2	57	22,34092 E, 52,23566 N	Early	Observer unlimited	15	8	2	3	95
2	57	22,34092 E, 52,23566 N	Early	Observer up to 100 m	8	4	0	1	95
2	57	22,34092 E, 52,23566 N	Early	Observer up to 50 m	2	1	0	0	95
2	57	22,34092 E, 52,23566 N	Early	Recorder	9	6	1	2	95
2	57	22,34092 E, 52,23566 N	Late	Observer unlimited	16	11	2	5	98
2	57	22,34092 E, 52,23566 N	Late	Observer up to 100 m	7	6	1	3	98
2	57	22,34092 E, 52,23566 N	Late	Observer up to 50 m	3	3	0	3	98
2	57	22,34092 E, 52,23566 N	Late	Recorder	14	10	2	4	98
2	58	22,33588 E, 52,23468 N	Early	Observer unlimited	18	11	3	2	90
2	58	22,33588 E, 52,23468 N	Early	Observer up to 100 m	5	5	1	0	90
2	58	22,33588 E, 52,23468 N	Early	Observer up to 50 m	1	1	0	0	90
2	58	22,33588 E, 52,23468 N	Early	Recorder	12	10	1	2	90
2	58	22,33588 E, 52,23468 N	Late	Observer unlimited	14	10	4	6	65
2	58	22,33588 E, 52,23468 N	Late	Observer up to 100 m	5	2	1	4	65
2	58	22,33588 E, 52,23468 N	Late	Observer up to 50 m	1	1	0	1	65
2	58	22,33588 E, 52,23468 N	Late	Recorder	10	9	0	2	65
2	59	21,63671 E, 52,62465 N	Early	Observer unlimited	15	10	9	5	100
2	59	21,63671 E, 52,62465 N	Early	Observer up to 100 m	1	1	2	1	100
2	59	21,63671 E, 52,62465 N	Early	Observer up to 50 m	0	0	0	0	100
2	59	21,63671 E, 52,62465 N	Early	Recorder	13	11	0	3	100
2	59	21,63671 E, 52,62465 N	Late	Observer unlimited	17	12	3	6	99
2	59	21,63671 E, 52,62465 N	Late	Observer up to 100 m	8	7	3	6	99
2	59	21,63671 E, 52,62465 N	Late	Observer up to 50 m	4	3	2	3	99
2	59	21,63671 E, 52,62465 N	Late	Recorder	15	12	2	5	99
2	60	21,63118 E, 52,62170 N	Early	Observer unlimited	17	8	0	7	90
2	60	21,63118 E, 52,62170 N	Early	Observer up to 100 m	5	4	0	3	90
2	60	21,63118 E, 52,62170 N	Early	Observer up to 50 m	1	1	0	1	90
2	60	21,63118 E, 52,62170 N	Early	Recorder	11	6	4	3	90
2	60	21,63118 E, 52,62170 N	Late	Observer unlimited	16	9	4	5	95
2	60	21,63118 E, 52,62170 N	Late	Observer up to 100 m	6	3	3	3	95
2	60	21,63118 E, 52,62170 N	Late	Observer up to 50 m	0	0	0	0	95
2	60	21,63118 E, 52,62170 N	Late	Recorder	10	6	4	1	95
1	61	20,24023 E, 53,03252 N	Early	Observer unlimited	12	11	1	5	60
1	61	20,24023 E, 53,03252 N	Early	Observer up to 100 m	8	8	0	3	60
1	61	20,24023 E, 53,03252 N	Early	Observer up to 50 m	1	1	0	0	60
1	61	20,24023 E, 53,03252 N	Early	Recorder	10	8	0	2	60
1	61	20,24023 E, 53,03252 N	Late	Observer unlimited	14	12	2	4	60
1	61	20,24023 E, 53,03252 N	Late	Observer up to 100 m	12	10	2	3	60
1	61	20,24023 E, 53,03252 N	Late	Observer up to 50 m	4	3	0	1	60
1	61	20,24023 E, 53,03252 N	Late	Recorder	10	8	1	3	60
1	62	20,23400 E, 53,03425 N	Early	Observer unlimited	15	11	2	5	83
1	62	20,23400 E, 53,03425 N	Early	Observer up to 100 m	6	6	1	4	83
1	62	20,23400 E, 53,03425 N	Early	Observer up to 50 m	1	1	1	1	83
1	62	20,23400 E, 53,03425 N	Early	Recorder	18	15	2	4	83
1	62	20,23400 E, 53,03425 N	Late	Observer unlimited	10	9	2	7	75
1	62	20,23400 E, 53,03425 N	Late	Observer up to 100 m	5	5	2	4	75
1	62	20,23400 E, 53,03425 N	Late	Observer up to 50 m	1	1	1	1	75
1	62	20,23400 E, 53,03425 N	Late	Recorder	5	5	1	3	75
1	63	20,22233 E, 53,02181 N	Early	Observer unlimited	11	4	5	3	100
1	63	20,22233 E, 53,02181 N	Early	Observer up to 100 m	4	1	3	1	100
1	63	20,22233 E, 53,02181 N	Early	Observer up to 50 m	1	1	1	1	100
1	63	20,22233 E, 53,02181 N	Early	Recorder	4	2	2	1	100
1	63	20,22233 E, 53,02181 N	Late	Observer unlimited	10	5	2	5	100
1	63	20,22233 E, 53,02181 N	Late	Observer up to 100 m	4	3	1	3	100
1	63	20,22233 E, 53,02181 N	Late	Observer up to 50 m	2	2	1	1	100
1	63	20,22233 E, 53,02181 N	Late	Recorder	1	1	1	1	100
1	64	20,21957 E, 53,02445 N	Early	Observer unlimited	14	8	2	5	100
1	64	20,21957 E, 53,02445 N	Early	Observer up to 100 m	2	1	1	1	100
1	64	20,21957 E, 53,02445 N	Early	Observer up to 50 m	1	1	1	1	100
1	64	20,21957 E, 53,02445 N	Early	Recorder	6	4	3	2	100
1	64	20,21957 E, 53,02445 N	Late	Observer unlimited	5	2	1	2	100
1	64	20,21957 E, 53,02445 N	Late	Observer up to 100 m	2	1	1	1	100
1	64	20,21957 E, 53,02445 N	Late	Observer up to 50 m	1	1	1	1	100
1	64	20,21957 E, 53,02445 N	Late	Recorder	1	1	1	1	100
2	65	21,93054 E, 52,15285 N	Early	Observer unlimited	21	15	1	4	85
2	65	21,93054 E, 52,15285 N	Early	Observer up to 100 m	7	6	1	2	85
2	65	21,93054 E, 52,15285 N	Early	Observer up to 50 m	0	0	0	0	85
2	65	21,93054 E, 52,15285 N	Early	Recorder	14	10	1	4	85
2	65	21,93054 E, 52,15285 N	Late	Observer unlimited	14	9	6	4	80
2	65	21,93054 E, 52,15285 N	Late	Observer up to 100 m	9	7	5	3	80
2	65	21,93054 E, 52,15285 N	Late	Observer up to 50 m	2	2	2	1	80
2	65	21,93054 E, 52,15285 N	Late	Recorder	14	10	4	5	80
2	66	21,92513 E, 52,15056 N	Early	Observer unlimited	16	11	3	3	80
2	66	21,92513 E, 52,15056 N	Early	Observer up to 100 m	7	6	1	2	80
2	66	21,92513 E, 52,15056 N	Early	Observer up to 50 m	2	2	1	1	80
2	66	21,92513 E, 52,15056 N	Early	Recorder	12	10	1	3	80
2	66	21,92513 E, 52,15056 N	Late	Observer unlimited	18	15	3	6	75
2	66	21,92513 E, 52,15056 N	Late	Observer up to 100 m	8	8	1	4	75
2	66	21,92513 E, 52,15056 N	Late	Observer up to 50 m	0	0	0	0	75
2	66	21,92513 E, 52,15056 N	Late	Recorder	12	11	1	4	75
2	67	22,12369 E, 52,65676 N	Early	Observer unlimited	14	7	3	4	98
2	67	22,12369 E, 52,65676 N	Early	Observer up to 100 m	3	3	1	3	98
2	67	22,12369 E, 52,65676 N	Early	Observer up to 50 m	1	1	0	1	98
2	67	22,12369 E, 52,65676 N	Early	Recorder	8	3	2	2	98
2	67	22,12369 E, 52,65676 N	Late	Observer unlimited	14	10	3	6	98
2	67	22,12369 E, 52,65676 N	Late	Observer up to 100 m	6	6	2	4	98
2	67	22,12369 E, 52,65676 N	Late	Observer up to 50 m	3	3	2	2	98
2	67	22,12369 E, 52,65676 N	Late	Recorder	9	8	2	5	98
2	68	22,12281 E, 52,65368 N	Early	Observer unlimited	16	10	4	4	100
2	68	22,12281 E, 52,65368 N	Early	Observer up to 100 m	2	2	1	1	100
2	68	22,12281 E, 52,65368 N	Early	Observer up to 50 m	1	1	0	0	100
2	68	22,12281 E, 52,65368 N	Early	Recorder	14	11	3	3	100
2	68	22,12281 E, 52,65368 N	Late	Observer unlimited	12	8	1	6	100
2	68	22,12281 E, 52,65368 N	Late	Observer up to 100 m	2	1	1	2	100
2	68	22,12281 E, 52,65368 N	Late	Observer up to 50 m	1	1	1	1	100
2	68	22,12281 E, 52,65368 N	Late	Recorder	11	7	2	4	100
2	69	23,28722 E, 52,19728 N	Early	Observer unlimited	20	16	1	3	50
2	69	23,28722 E, 52,19728 N	Early	Observer up to 100 m	10	9	1	3	50
2	69	23,28722 E, 52,19728 N	Early	Observer up to 50 m	5	5	0	2	50
2	69	23,28722 E, 52,19728 N	Early	Recorder	17	15	0	1	50
2	69	23,28722 E, 52,19728 N	Late	Observer unlimited	12	8	0	4	50
2	69	23,28722 E, 52,19728 N	Late	Observer up to 100 m	10	8	0	4	50
2	69	23,28722 E, 52,19728 N	Late	Observer up to 50 m	4	4	0	1	50
2	69	23,28722 E, 52,19728 N	Late	Recorder	10	7	0	2	50
2	70	23,27951 E, 52,19792 N	Early	Observer unlimited	17	12	1	4	70
2	70	23,27951 E, 52,19792 N	Early	Observer up to 100 m	10	8	1	4	70
2	70	23,27951 E, 52,19792 N	Early	Observer up to 50 m	3	3	0	1	70
2	70	23,27951 E, 52,19792 N	Early	Recorder	14	12	0	3	70
2	70	23,27951 E, 52,19792 N	Late	Observer unlimited	13	10	0	2	65
2	70	23,27951 E, 52,19792 N	Late	Observer up to 100 m	10	8	0	2	65
2	70	23,27951 E, 52,19792 N	Late	Observer up to 50 m	3	3	0	1	65
2	70	23,27951 E, 52,19792 N	Late	Recorder	9	7	0	1	65
2	71	22,91386 E, 52,37611 N	Early	Observer unlimited	16	11	4	4	75
2	71	22,91386 E, 52,37611 N	Early	Observer up to 100 m	8	7	2	1	75
2	71	22,91386 E, 52,37611 N	Early	Observer up to 50 m	1	1	0	0	75
2	71	22,91386 E, 52,37611 N	Early	Recorder	10	8	1	2	75
2	71	22,91386 E, 52,37611 N	Late	Observer unlimited	13	10	3	4	80
2	71	22,91386 E, 52,37611 N	Late	Observer up to 100 m	8	7	2	3	80
2	71	22,91386 E, 52,37611 N	Late	Observer up to 50 m	4	4	0	3	80
2	71	22,91386 E, 52,37611 N	Late	Recorder	8	7	3	3	80
2	72	22,91200 E, 52,38084 N	Early	Observer unlimited	18	13	4	3	90
2	72	22,91200 E, 52,38084 N	Early	Observer up to 100 m	8	8	0	1	90
2	72	22,91200 E, 52,38084 N	Early	Observer up to 50 m	4	4	0	1	90
2	72	22,91200 E, 52,38084 N	Early	Recorder	9	7	2	2	90
2	72	22,91200 E, 52,38084 N	Late	Observer unlimited	15	13	4	4	90
2	72	22,91200 E, 52,38084 N	Late	Observer up to 100 m	11	10	3	2	90
2	72	22,91200 E, 52,38084 N	Late	Observer up to 50 m	2	2	0	2	90
2	72	22,91200 E, 52,38084 N	Late	Recorder	13	11	5	4	90
1	73	18,94081 E, 52,08014 N	Early	Observer unlimited	17	11	2	4	85
1	73	18,94081 E, 52,08014 N	Early	Observer up to 100 m	11	8	1	4	85
1	73	18,94081 E, 52,08014 N	Early	Observer up to 50 m	1	1	0	1	85
1	73	18,94081 E, 52,08014 N	Early	Recorder	10	7	0	2	85
1	73	18,94081 E, 52,08014 N	Late	Observer unlimited	12	9	2	4	85
1	73	18,94081 E, 52,08014 N	Late	Observer up to 100 m	7	7	2	3	85
1	73	18,94081 E, 52,08014 N	Late	Observer up to 50 m	1	1	0	1	85
1	73	18,94081 E, 52,08014 N	Late	Recorder	11	10	1	3	85
1	74	18,95085 E, 52,07949 N	Early	Observer unlimited	15	9	3	3	90
1	74	18,95085 E, 52,07949 N	Early	Observer up to 100 m	7	5	2	3	90
1	74	18,95085 E, 52,07949 N	Early	Observer up to 50 m	2	2	1	2	90
1	74	18,95085 E, 52,07949 N	Early	Recorder	11	10	3	5	90
1	74	18,95085 E, 52,07949 N	Late	Observer unlimited	16	10	1	8	88
1	74	18,95085 E, 52,07949 N	Late	Observer up to 100 m	6	5	1	5	88
1	74	18,95085 E, 52,07949 N	Late	Observer up to 50 m	2	2	1	2	88
1	74	18,95085 E, 52,07949 N	Late	Recorder	4	4	1	2	88
