# Supplementary material for: Acoustic approach as an alternative to human-based survey in bird biodiversity monitoring in agricultural meadows
Source: PLoS One. 2022 Apr 8;17(4):e0266557. doi: 10.1371/journal.pone.0266557 (PMC8992991; doi:10.1371/journal.pone.0266557)
Supplement: S3 Table — Table shows: the number of surveys in which species was observed, the number of recording sites in which species was observed, the number of detections by a recorder, the number of detections by a human-observer. (XLSX) [file pone.0266557.s004.xlsx]

## Sheet: S3 Table
Species (English name)	Species (Latin name)	Songbird species	Meadow speices	Farmland species	Number of surveys	Number of recording sites	Number of detections by recorder	Number of detections by human-observer
Eurasian skylark	Alauda arvensis	Yes	Yes	Yes	132	68	119	126
Yellowhammer	Emberiza citrinella	No	No	Yes	101	58	89	92
Common wood pigeon	Columba palumbus	No	No	No	86	63	33	81
Common starling	Sturnus vulgaris	Yes	No	Yes	82	61	24	82
Common cuckoo	Cuculus canorus	No	No	No	78	56	58	76
Common chaffinch	Fringilla coelebs	Yes	No	No	76	50	67	63
Common crane	Grus grus	No	No	No	74	55	49	66
Common whitethroat	Curruca communis	Yes	No	Yes	65	50	54	59
Common blackbird	Turdus merula	Yes	No	No	62	45	42	56
Eurasian blackcap	Sylvia atricapilla	Yes	No	No	61	41	53	49
Willow warbler	Phylloscopus trochilus	Yes	No	No	60	44	41	55
Reed bunting	Emberiza schoeniclus	Yes	No	No	59	39	29	53
Sedge warbler	Acrocephalus schoenobaenus	Yes	No	No	57	43	47	52
Hooded crow	Corvus cornix	Yes	No	No	54	37	32	45
Barn swallow	Hirundo rustica	Yes	No	Yes	50	38	16	49
Thrush nightingale	Luscinia luscinia	Yes	No	No	49	44	42	43
Common pheasant	Phasianus colchicus	No	No	No	48	38	37	45
Eurasian golden oriole	Oriolus oriolus	Yes	No	No	48	35	38	42
Whinchat	Saxicola rubetra	Yes	Yes	Yes	46	34	25	41
White stork	Ciconia ciconia	No	No	Yes	45	33	1	45
Meadow pipit	Anthus pratensis	Yes	Yes	Yes	39	29	26	35
Common chiffchaff	Phylloscopus collybita	Yes	No	No	39	26	32	35
Song thrush	Turdus philomelos	Yes	No	No	38	30	29	26
Black-headed gull	Chroicocephalus ridibundus	No	No	No	34	26	13	32
Common raven	Corvus corax	Yes	No	No	34	27	21	34
Common buzzard	Buteo buteo	No	No	No	33	30	10	29
Fieldfare	Turdus pilaris	Yes	No	No	33	28	21	25
Common grasshopper warbler	Locustella naevia	Yes	Yes	No	31	27	23	23
Northern lapwing	Vanellus vanellus	No	Yes	Yes	31	27	8	30
Red-backed shrike	Lanius collurio	Yes	No	Yes	31	30	12	28
Common snipe	Gallinago gallinago	No	Yes	No	30	24	17	29
Eurasian magpie	Pica pica	Yes	No	No	27	20	16	22
Great tit	Parus major	Yes	No	No	25	21	17	20
Yellow wagtail	Motacilla flava	Yes	Yes	Yes	24	19	20	22
Common rosefinch	Carpodacus erythrinus	Yes	No	No	24	21	19	19
Eurasian hoopoe	Upupa epops	No	No	Yes	23	20	13	22
European goldfinch	Carduelis carduelis	Yes	No	No	23	21	18	16
Mallard	Anas platyrhynchos	No	Yes	No	22	21	4	22
Great reed warbler	Acrocephalus arundinaceus	Yes	No	No	21	14	13	19
Marsh warbler	Acrocephalus palustris	Yes	Yes	No	21	21	12	20
Eurasian collared dove	Streptopelia decaocto	No	No	No	19	17	12	14
Sand martin	Riparia riparia	Yes	No	No	18	15	6	15
Western jackdaw	Coloeus monedula	Yes	No	No	17	15	10	15
Marsh harrier	Circus aeruginosus	No	No	No	16	13	3	14
Corn bunting	Emberiza calandra	Yes	No	Yes	16	12	10	14
Blue tit	Cyanistes caeruleus	Yes	No	No	15	12	9	11
Great spotted woodpecker	Dendrocopos major	No	No	No	15	12	8	12
Eurasian curlew	Numenius arquata	No	Yes	No	14	12	8	14
Tree pipit	Anthus trivialis	Yes	No	No	14	12	9	13
Common quail	Coturnix coturnix	No	No	No	13	11	11	13
Grey heron	Ardea cinerea	No	No	No	13	13	0	13
Icterine warbler	Hippolais icterina	Yes	No	No	13	12	9	9
Savi's warbler	Locustella luscinioides	Yes	No	No	13	8	9	12
Woodlark	Lullula arborea	Yes	No	No	13	11	9	10
Corncrake	Crex crex	No	Yes	No	12	11	9	11
Eurasian jay	Garrulus glandarius	Yes	No	No	12	11	2	12
Greylag goose	Anser anser	No	No	No	12	12	5	10
White wagtail	Motacilla alba	Yes	No	No	11	10	5	7
Common house martin	Delichon urbicum	Yes	No	No	10	10	1	9
Common linnet	Linaria cannabina	Yes	No	Yes	10	10	7	4
Eurasian wren	Troglodytes troglodytes	Yes	No	No	10	10	5	9
Hawfinch	Coccothraustes coccothraustes	Yes	No	No	10	9	5	8
Garden warbler	Sylvia borin	Yes	No	No	9	6	6	6
Redshank	Tringa totanus	No	Yes	No	8	7	2	8
Black tern	Chlidonias niger	No	No	No	8	7	2	7
Eurasian wryneck	Jynx torquilla	No	No	No	8	8	3	7
European robin	Erithacus rubecula	Yes	No	No	8	8	5	7
Rook	Corvus frugilegus	Yes	No	No	8	8	4	6
Common kestrel	Falco tinnunculus	No	No	Yes	7	7	0	7
Ruff	Calidris pugnax	No	Yes	No	6	6	0	6
Barred warbler	Curruca nisoria	Yes	No	No	6	6	3	5
Black woodpecker	Dryocopus martius	No	No	No	6	6	4	5
Eurasian penduline tit	Remiz pendulinus	Yes	No	No	6	4	5	2
Mute swan	Cygnus olor	No	No	No	6	6	1	6
Black-tailed godwit	Limosa limosa	No	Yes	Yes	5	4	3	5
Eurasian reed warbler	Acrocephalus scirpaceus	Yes	No	No	5	4	2	4
Common sandpiper	Actitis hypoleucos	No	No	No	4	2	2	4
Common swift	Apus apus	No	No	No	4	4	1	4
Common tern	Sterna hirundo	No	No	No	4	4	0	4
Eurasian coot	Fulica atra	No	No	No	4	4	2	3
Great bittern	Botaurus stellaris	No	No	No	4	4	0	4
Green sandpiper	Tringa ochropus	No	No	No	4	4	0	4
Stock dove	Columba oenas	No	No	No	4	4	0	4
Wood sandpiper	Tringa glareola	No	No	No	4	4	4	2
Wood warbler	Phylloscopus sibilatrix	Yes	No	No	4	4	2	3
Montagu's harrier	Circus pygargus	No	Yes	No	3	3	0	3
Common greenshank	Tringa nebularia	No	No	No	3	3	3	0
European green woodpecker	Picus viridis	No	No	No	3	3	2	2
Great egret	Ardea alba	No	No	No	3	3	0	3
Lesser spotted eagle	Clanga pomarina	No	No	No	3	3	0	3
Lesser whitethroat	Curruca curruca	Yes	No	No	3	3	1	3
Tree sparrow	Passer montanus	Yes	No	No	3	3	2	1
Black redstart	Phoenicurus ochruros	Yes	No	No	2	2	2	2
Caspian gull	Larus cachinnans	No	No	No	2	2	2	2
Common nightingale	Luscinia megarhynchos	Yes	No	No	2	1	2	2
Eurasian collared dove	Streptopelia decaocto	No	No	No	2	2	0	2
Eurasian siskin	Spinus spinus	Yes	No	No	2	2	1	2
Great grey shrike	Lanius excubitor	Yes	No	No	2	2	1	2
River warbler	Locustella fluviatilis	Yes	No	No	2	2	0	2
Spotted flycatcher	Muscicapa striata	Yes	No	No	2	2	1	1
Water rail	Rallus aquaticus	No	No	No	2	2	1	2
Black kite	Milvus migrans	No	No	No	1	1	0	1
Common kingfisher	Alcedo atthis	No	No	No	1	1	1	1
Eurasian nuthatch	Sitta europaea	Yes	No	No	1	1	1	0
European honey buzzard	Pernis apivorus	No	No	No	1	1	0	1
European serin	Serinus serinus	Yes	No	Yes	1	1	0	1
Great cormorant	Phalacrocorax carbo	No	No	No	1	1	0	1
Grey partridge	Perdix perdix	No	No	No	1	1	0	1
Lesser spotted woodpecker	Dryobates minor	No	No	No	1	1	1	0
Long-eared owl	Asio otus	No	No	No	1	1	1	1
Marsh tit	Poecile palustris	Yes	No	No	1	1	1	0
Mistle thrush	Turdus viscivorus	Yes	No	No	1	1	1	1
Peregrine falcon	Falco peregrinus	No	No	No	1	1	0	1
Red crossbill	Loxia curvirostra	Yes	No	No	1	1	0	1
Short-toed treecreeper	Certhia brachydactyla	Yes	No	No	1	1	1	1
White-tailed eagle	Haliaeetus albicilla	No	No	No	1	1	0	1
Willow tit	Poecile montanus	Yes	No	No	1	1	1	0
